# Supplementary material for: Dual RNA sequencing of Helicobacter pylori and host cell transcriptomes reveals ontologically distinct host-pathogen interaction
Source: mSystems. 2024 Mar 22;9(4):e00206-24. doi: 10.1128/msystems.00206-24 (PMC11019886; doi:10.1128/msystems.00206-24)
Supplement: Table S1 — Primers. [file msystems.00206-24-s0003.xlsx]

## Sheet: Sheet1
Table S1. Primers used in this study
Gene name	Sense primer	Antisense primer
HP 16s rRNA	GCGACCTGCTGGAACATTAC	CGTTAGCTGCATTACTGGAGA
katA	CTTTTGGCGCTCCCGTTTGG	CGCCTCTTTCACCAGCCACA
metQ	GCTCGTGAGGATAACGCGCA	GCCGGGATAATCGCCCCTTT
HP_0888	TCCGGCGGTCAAAGGCAAAT	TGACCACATGCGTGGAGTGC
β-Actin	CATGTACGTTGCTATCCAGGC	CTCCTTAATGTCACGCACGAT
NDUFS6	TTCGGTTTGTAGGTCGTCAGA	CCATCGCACGCTATCACCC
NDUFA10	GTGCAAACTGCGCTATGGAAT	CAGGAAAGTGCTTGAAGCCTA
ATP6V0A4	CTCCCACGGGAAATGATTACC	CGTCTCAAAGAAGTCTTGGGTT
NDUFB2	GGAGGCCGCCTTTTCAGAA	GGAAGGATCAGGATACGGAAAGT
NDUFS7	CTTCGCAAGGTCTACGACCAG	GGAATAGTGGTAGTAGCCTCCTC
HSPA8	ACCTACTCTTGTGTGGGTGTT	GACATAGCTTGGAGTGGTTCG
HSPA1A	ACCTTCGACGTGTCCATCCTGA	TCCTCCACGAAGTGGTTCACCA
HSPA1B	TTTGAGGGCATCGACTTCTACA	CCAGGACCAGGTCGTGAATC
BRCA1	TGGGCTACAGAAACCGTGCC	CCTCTCAGCTGCACGCTTCT
SUZ12	TGACTCGTCCAGGAAGAAGAGAGT	AGGTTTGGCAATAGGAGCCGTA
FANCM	ATCCCGCAATCCCACATGGC	GCTGCAAGTTCTTCACCAAGCG
BRCA1-FL	GAAACCGTGCCAAAAGACTTC	CCAAGGTTAGAGAGTTGGACAC
SUZ12-FL	TTGCAGCTTACGTTTACTGGTT	GGAACTTGCCTTATTGGACAACT
FANCM-FL	GCCATGCCTCAGGGAAAAG	TAACCACCGTCACGAAACTGT
